# Supplementary material for: The Age of the 20 Meter Solo River Terrace, Java, Indonesia and the Survival of Homo erectus in Asia
Source: PLoS One. 2011 Jun 29;6(6):e21562. doi: 10.1371/journal.pone.0021562 (PMC3126814; doi:10.1371/journal.pone.0021562)
Supplement: Table S1 — Results of incremental heating analyses for 40Ar/39Ar analyses for Ngandong, Jigar and Pohjajar pumices. (XLSX) [file pone.0021562.s001.xlsx]

## Sheet: java_raw_data
Sample /RUID	36Ar/39Ar	37Ar/39Ar	38Ar/39Ar	40Ar/39Ar	40Ar*/39Ar	Ca/K	%40Ar*	Age (ka)	± 1s	%39ArK	Watts	Temp °C	39Ar moles	40Ar moles	D	± 1s
Ngandong Pumice
J07-011P1
30653-01D	4.55373	-0.204696	0.860819	1368.14	22.4949	-0.401205	1.64443	2854.75	864.156	1.40188	6	670.513	6.99623e-17	9.57184e-14	1.00289	0.0003453
30653-01E	2.02314	3.75052	0.39341	616.416	18.9286	7.35102	3.06257	2402.47	744.606	1.27306	8	728.459	6.35312e-17	3.91617e-14	1.00289	0.0003421
30653-01F	1.63724	6.38896	0.342134	508.588	25.4138	12.5224	4.97425	3224.85	670.193	0.0131105	10	775.026	6.54284e-17	3.32761e-14	1.00288	0.0003389
30653-01G	1.01372	13.7083	0.227267	310.856	12.528	26.8682	3.99088	1590.44	243.689	4.56656	12	807.421	2.27891e-16	7.08414e-14	1.00288	0.000329
30653-01H	0.580694	14.0983	0.144443	176.494	6.09511	27.6326	3.41883	773.956	109.493	11.7058	14	832.351	5.84178e-16	1.03104e-13	1.00287	0.0003261
30653-01I	0.345451	14.0919	0.0975727	105.378	4.47632	27.6202	4.20532	568.434	45.506	18.228	16	853.553	9.09674e-16	9.58599e-14	1.00287	0.0003232
30653-01J	0.211662	14.3581	0.0754597	65.464	4.11538	28.1418	6.22237	522.607	32.921	24.5851	19	914.216	1.22693e-15	8.03197e-14	1.00286	0.0003144
30653-01K	0.187696	14.23	0.0716121	58.4844	4.20808	27.8908	7.12251	534.377	54.6383	20.6337	23	945.947	1.02973e-15	6.02233e-14	1.00286	0.0003118
30653-01L	0.164924	15.3676	0.069423	52.775	5.3353	30.1204	9.9992	677.493	85.1554	11.4477	28	973.526	5.71307e-16	3.01507e-14	1.00286	0.0003092
30653-01M	0.131504	17.2832	0.0585493	41.5663	4.14838	33.8752	9.85766	526.796	121.341	4.84709	35	1038.68	2.41897e-16	1.00548e-14	1.00286	0.0003068
									%39ArK	80
									plateau age (ka)± 1(s)	547	22
J07-011P1
30655-01D	5.17339	3.11722	1.11367	1502.69	-25.8377	6.10976	-1.71562	-3284.56	1148.15	1.46414	6	674.816	8.25505e-17	1.24048e-13	1.00619	0.0006009
30655-01E	2.39987	2.30326	0.585633	723.473	14.5309	4.5144	2.00521	1844.59	969.266	1.23574	8	727.658	6.96741e-17	5.04073e-14	1.00619	0.0005951
30655-01F	1.62432	4.40004	0.446618	487.478	7.88178	8.62409	1.61179	1000.76	818.988	0.0133998	10	761.947	7.5546e-17	3.6827e-14	1.0062	0.0005901
30655-01G	0.933573	13.1627	0.320638	263.959	-10.9432	25.799	-4.107	-1390.4	477.244	4.35934	12	812.789	2.45776e-16	6.48749e-14	1.00622	0.0009066
30655-01H	1.05988	12.8224	0.300788	314.484	2.34832	25.132	0.739918	298.229	246.624	16.004	14	833.132	9.02297e-16	2.83758e-13	0.99859	0.00296
30655-01I	0.915835	12.5787	0.275482	273.939	4.36904	24.6542	1.58063	554.813	234.98	23.2564	16	873.368	1.31118e-15	3.59184e-13	0.99859	0.00296
30655-01J	0.129922	13.9356	0.062687	41.649	4.42315	27.3138	10.515	561.684	38.8072	24.6183	19	902.132	1.38797e-15	5.78074e-14	0.998807	0.0004481
30655-01K	0.146515	14.0607	0.063432	46.1517	4.02883	27.559	8.64241	511.618	39.5626	19.28	23	939.316	1.087e-15	5.01668e-14	0.999454	0.0004527
30655-01L	0.130216	15.0537	0.0649061	42.4912	5.28117	29.5052	12.296	670.621	88.4127	6.68532	28	904.349	3.76914e-16	1.60155e-14	0.99952	0.0004745
30655-01M	0.158905	20.0894	0.0822571	50.6891	5.42851	39.3753	10.5566	689.328	310.698	1.75676	35	928.591	9.90421e-17	5.02035e-15	0.999536	0.0004802
									%39ArK	92
									plateau age (ka)± 1(s)	547	27
J07-011P2
30656-01D	6.55356	9.99762	1.6034	1880.93	-55.1944	19.5953	-2.91356	-7023.73	1879.66	1.40188	6	660.892	4.95504e-17	9.3201e-14	1.00623	0.000577
30656-01E	2.9396	9.01105	0.694694	870.556	2.65702	17.6617	0.303255	337.429	1556.66	1.27306	8	715.132	3.27029e-17	2.84697e-14	1.00623	0.000579
30656-01F	3.46984	11.7545	0.830727	1007.52	-17.0016	23.0389	-1.67337	-2160.61	1571.69	0.0131105	10	755.289	3.49947e-17	3.52578e-14	1.00624	0.0005817
30656-01G	1.09028	14.2463	0.251924	331.565	10.6425	27.9227	3.17728	1351.17	266.514	4.56656	12	762.955	2.01575e-16	6.68351e-14	0.999659	0.0005286
30656-01H	0.556037	14.5377	0.141381	167.555	4.46309	28.4938	2.63613	566.755	92.6259	11.7058	14	785.432	8.60207e-16	1.44132e-13	0.999675	0.0005354
30656-01I	0.426297	14.3817	0.118452	129.222	4.45524	28.1882	3.41249	565.759	67.908	18.228	16	833.442	1.19249e-15	1.54096e-13	0.999691	0.0005424
30656-01J	0.297973	14.8461	0.0941512	90.7503	3.93619	29.0985	4.29164	499.855	57.1779	24.5851	19	847.5	1.21416e-15	1.10185e-13	0.999722	0.0005566
30656-01K	0.217106	14.4467	0.0799223	67.521	4.57663	28.3155	6.70853	581.17	82.4831	20.6337	23	881.256	5.96846e-16	4.02997e-14	0.999738	0.0005639
30656-01L	0.109225	17.4482	0.0764312	35.8128	5.00543	34.1985	13.8035	635.613	222.253	11.4477	28	914.727	1.49196e-16	5.34313e-15	0.999754	0.0005712
30656-01M	0.0915415	27.3047	0.0785146	26.5604	1.74298	53.5173	6.43506	221.357	687.479	4.84709	35	935.932	4.63966e-17	1.23232e-15	0.99977	0.0005787
									%39ArK	87
									plateau age (ka)± 1(s)	545	35
J07-011P2
30657-01D	10.0226	6.84982	2.29886	2995.05	34.1426	13.4256	1.13442	4331.15	2782.4	1.40188	6	564.757	3.20479e-17	9.59851e-14	1.00621	0.0005791
30657-01E	29.9869	-134.017	1.44328	11088.5	2023.34	-262.673	19.986	240248	131211	1.27306	8	608.079	3.21291e-18	3.56262e-14	1.00621	0.0005771
30657-01F	4.37929	10.003	1.01045	1347.2	54.3232	19.6058	4.00364	6886.27	2476.71	0.0131105	10	634.447	2.74047e-17	3.69195e-14	1.00622	0.0005759
30657-01G	0.602112	14.3554	0.148915	186.792	10.127	28.1366	5.36621	1285.74	204.633	4.56656	12	628.395	2.07537e-16	3.87662e-14	0.999893	0.0006386
30657-01H	0.540406	14.3542	0.13769	162.675	4.18367	28.1342	2.54555	531.277	94.451	11.7058	14	636.523	6.91523e-16	1.12494e-13	0.999909	0.0006467
30657-01I	0.502003	14.3778	0.128872	151.472	4.33228	28.1805	2.83088	550.146	87.7884	18.228	16	662.705	9.10918e-16	1.37979e-13	0.999925	0.0006549
30657-01J	0.377472	13.8164	0.105557	114.828	4.44018	27.0801	3.82887	563.847	65.7217	24.5851	19	710.523	1.19924e-15	1.37706e-13	0.999957	0.0006714
30657-01K	0.356269	14.3556	0.103931	108.446	4.36925	28.1369	3.98785	554.84	77.3307	20.6337	23	767.614	7.69437e-16	8.34426e-14	0.999973	0.0006797
30657-01L	0.263327	14.2897	0.0905217	80.8224	4.20297	28.0078	5.14747	533.728	115.785	11.4477	28	777.25	3.52646e-16	2.85017e-14	0.999989	0.0006882
30657-01M	0.136656	20.4507	0.0736383	43.2123	4.54329	40.0833	10.3612	576.937	223.502	4.84709	35	835.977	1.49321e-16	6.45251e-15	1.00001	0.0006972
									%39ArK	91
									plateau age (ka)± 1(s)	552	37
J07-011P2
30658-01D	6.41579	5.50167	1.28119	1972.42	77.3008	10.7833	3.90376	9791.12	1746.1	1.40188	6	672.784	2.53018e-17	4.99057e-14	1.00284	0.0002873
30658-01E	2.35942	5.3572	0.472019	723.135	26.4591	10.5001	3.645	3357.36	1571.57	1.27306	8	718.105	2.35358e-17	1.70195e-14	1.00283	0.0002858
30658-01F	0.904114	32.1373	1.70384	-279.704	-556.869	62.9892	194.542	-72149.9	2554.89	0.0131105	10	772.447	-2.74805e-17	7.6864e-15	1.00283	0.0002843
30658-01G	0.667101	13.7536	0.163466	210.118	14.236	26.957	6.70903	1807.17	273.743	4.56656	12	811.079	1.46662e-16	3.08163e-14	1.00283	0.0002812
30658-01H	0.505309	14.1143	0.134276	155.717	7.61048	27.664	4.83837	966.326	114.083	11.7058	14	832.026	5.21203e-16	8.11599e-14	1.00282	0.00028
30658-01I	0.392735	14.0811	0.108639	119.002	4.12321	27.5989	3.43016	523.6	47.056	18.228	16	857.816	9.1364e-16	1.08725e-13	1.00282	0.0002789
30658-01J	0.269686	14.1985	0.0869639	82.8295	4.32362	27.8291	5.16726	549.047	52.178	24.5851	19	895.895	1.27546e-15	1.05646e-13	1.00281	0.000276
30658-01K	0.251746	14.3389	0.0862064	77.599	4.40748	28.1043	5.62195	559.694	36.777	20.6337	23	930.105	1.11011e-15	8.61433e-14	1.00281	0.0002753
30658-01L	0.208516	14.5646	0.078186	64.4225	4.02015	28.5466	6.17573	510.515	92.1761	11.4477	28	1006.74	5.15957e-16	3.32393e-14	1.00281	0.0002747
30658-01M	0.192396	16.2131	0.0749442	59.2468	3.7419	31.7777	6.24305	475.185	200.588	4.84709	35	1023.39	1.81169e-16	1.07337e-14	1.00281	0.0002743
									%39ArK	80
									plateau age (ka)± 1(s)	543	24
Jigar Pumice
J07-010P
30664-01D	1.44046	3.20727	0.276546	463.903	38.5929	6.28625	8.30022	4936.59	1235.81	1.40188	8	0	3.03681e-17	1.40878e-14	1.00464	0.0005313
30664-01E	3.22323	8.43511	0.629302	987.077	35.5029	16.5328	3.5752	4541.83	1089.09	1.27306	10	0	4.49651e-17	4.4384e-14	1.00464	0.0005324
30664-01F	0.352136	12.6495	0.104973	115.742	12.8193	24.793	10.9763	1641.28	160.837	0.0131105	12	0	2.99257e-16	3.46365e-14	1.00463	0.0005335
30664-01G	0.0990141	14.08	0.0549046	33.2852	5.21191	27.5967	15.5019	667.467	49.5318	4.56656	14	0	8.82271e-16	2.93666e-14	1.00462	0.0005365
30664-01H	0.0395044	14.2352	0.0138986	26.339	15.9701	27.9009	60.0208	2044.44	42.541	11.7058	16	0	1.15928e-15	3.05343e-14	1.00462	0.0005381
30664-01I	0.0811907	14.4339	0.0525517	27.4578	4.67571	28.2905	16.8544	598.809	38.2036	18.228	19	0	1.20469e-15	3.30781e-14	1.00462	0.0005398
30664-01J	0.0689453	14.4562	0.0505485	24.4024	5.24649	28.3342	21.2796	671.895	56.9494	24.5851	21	0	7.3017e-16	1.78179e-14	1.0046	0.0005437
30664-01K	0.0675755	15.7415	0.0618593	23.6766	5.03223	30.8534	21.0168	644.46	105.299	20.6337	25	0	3.68887e-16	8.73397e-15	1.0046	0.0005458
30664-01L	0.0891129	22.8516	0.0788948	29.6139	5.20617	44.7891	17.2949	666.732	244.677	11.4477	30	0	1.46078e-16	4.32594e-15	1.0046	0.0005479
								no plateau
J07-010P
30665-01D	8.50748	4.43179	1.62811	2527.35	13.7952	8.6863	0.544117	1766.16	1816.99	1.40188	6	676.216	3.21604e-17	8.12807e-14	1.00279	0.0002744
30665-01E	2.51894	4.57491	0.502414	805.629	61.852	8.96683	7.6525	7905.24	1287.9	1.27306	8	721.026	3.1329e-17	2.52396e-14	1.00279	0.0002749
30665-01F	1.26485	7.96802	0.255498	426.81	53.9931	15.6173	12.5787	6902.72	1101.66	0.0131105	10	769.474	3.40117e-17	1.45166e-14	1.00278	0.0002755
30665-01G	0.930563	13.4854	0.209404	286.73	12.9579	26.4314	4.47588	1659.01	242.41	4.56656	12	813.811	2.16216e-16	6.19956e-14	1.00278	0.0002771
30665-01H	0.832962	14.6533	0.194802	247.772	2.84116	28.7205	1.13474	363.886	127.768	11.7058	14	835.895	6.29419e-16	1.55953e-13	1.00278	0.000278
30665-01I	0.666541	14.006	0.168624	200.171	4.37997	27.4518	2.16633	560.94	145.916	18.228	16	859	9.73955e-16	1.94958e-13	0.99859	0.00296
30665-01J	0.518521	14.4083	0.134597	156.599	4.58301	28.2403	2.89662	586.94	75.9837	24.5851	19	900.553	1.13215e-15	1.77294e-13	1.00277	0.000283
30665-01K	0.496516	14.9076	0.132901	150.065	4.59387	29.2189	3.02881	588.331	58.4188	20.6337	23	944.289	8.84269e-16	1.32698e-13	1.00276	0.0002844
30665-01L	0.418294	15.9205	0.122428	126.195	3.91578	31.2041	3.06784	501.5	88.8762	11.4477	28	985.316	3.76968e-16	4.75716e-14	1.00276	0.000286
30665-01M	0.24398	26.6242	0.0987	80.0075	10.2485	52.1834	12.5671	1312.25	461.558	4.84709	35	1021.21	7.43387e-17	5.94765e-15	1.00276	0.0002876
									%39ArK	74.8946
									plateau age (ka)± 1(s)	550	40
Pohjajar Pumice
96JV-BPN13
50516-01E	6.64983	2.99454	1.28966	1982.78	18.0371	5.8693	0.907604	8570.24	3824.66	0.192265	8	na	1.37596e-16	2.72824e-13	1.00961	0.0001884
50516-01F	3.49554	6.40443	0.67515	1048.08	15.7394	12.5527	1.49439	7480.78	2636.88	0.19031	10	na	1.36245e-16	1.42796e-13	1.00961	0.0001884
50516-01G	0.271828	14.0362	0.0792772	88.3838	9.28031	27.511	10.3874	4414.58	664.054	0.48928	12	na	3.50185e-16	3.09507e-14	1.00961	0.0001884
50516-01H	0.231903	16.1848	0.0719582	70.9552	3.76849	31.7222	5.24542	1793.95	169.603	2.96461	14	na	2.12143e-15	1.50526e-13	1.00961	0.0001884
50516-01I	0.0704802	16.9557	0.0419136	21.1387	1.68923	33.2331	7.88768	804.359	59.204	9.50122	16	na	6.79957e-15	1.43734e-13	1.00961	0.0001884
50516-01J	0.0528765	16.6626	0.0371707	16.014	1.7433	32.6587	10.7476	838.591	42.7465	11.8181	17	na	8.45849e-15	1.35455e-13	1.00961	0.0001884
50516-01K	0.0300692	16.6273	0.033216	8.77077	1.23023	32.5896	13.8485	585.833	40.7444	14.8398	18	na	1.06191e-14	9.31374e-14	1.00961	0.0001884
50516-01L	0.0379498	16.8811	0.0342789	11.0077	1.15802	33.087	10.3845	551.453	42.3313	17.6813	19	na	1.26536e-14	1.39288e-13	1.00961	0.0001884
50516-01M	0.0230741	17.0674	0.033004	6.60102	1.16224	33.452	17.3778	559.125	40.5027	18.1228	20	na	1.29683e-14	8.56042e-14	1.00961	0.0001884
50516-01N	0.0156185	16.9457	0.0312585	4.28245	1.03533	33.2136	23.8639	498.078	34.2161	10.9409	15	na	7.83297e-15	3.35443e-14	1.00961	0.0001884
50516-01O	0.0350112	16.6529	0.0344267	10.0083	1.00665	32.6396	9.93031	479.38	48.1097	9.20492	17	na	6.5901e-15	6.59558e-14	1.00961	0.0001884
50516-01P	0.0065892	16.0049	0.0312327	1.9217	1.2697	31.3695	65.2688	604.629	74.8924	3.1572	19	na	2.26057e-15	4.34412e-15	1.00961	0.0001884
50516-01Q	0.003297	16.4375	0.0264872	1.95882	2.32786	32.2176	117.356	1108.37	311.886	0.720414	21	na	5.15977e-16	1.0107e-15	1.00961	0.0001884
									%39ArK	74
									plateau age (ka)± 1(s)	539	18
96JV-BPN15
50514-01B	0.0785588	0.485191	0.0281656	24.8206	1.64585	0.950975	6.62856	791.723	217.042	3.84865	8	na	2.34081e-15	5.81004e-14	1.00963	0.0005197
50514-01C	0.0460868	0.853988	0.0209915	15.7694	2.22035	1.67382	14.0711	1068	378.915	1.23541	10	na	7.49769e-16	1.18234e-14	1.00963	0.0005197
50514-01D	0.160846	2.61308	0.054486	50.5659	3.25153	5.12165	6.41746	1563.79	902.765	0.545512	12	na	3.31034e-16	1.6739e-14	1.00963	0.0005197
50514-01E	0.0604767	11.0404	0.0366962	19.0776	2.10735	21.6391	10.9531	1013.66	661.786	0.684507	14	na	4.15311e-16	7.92315e-15	1.00963	0.0005197
50514-01F	0.122535	15.9477	0.0501031	36.4894	1.57447	31.2575	4.2623	757.391	218.323	3.76471	16	na	2.2844e-15	8.33563e-14	1.00963	0.0005197
50514-01G	0.0926216	15.9256	0.044723	27.9303	1.85652	31.2142	6.56616	893.041	145.93	5.69673	17	na	3.45637e-15	9.65373e-14	1.00963	0.0005197
50514-01H	0.0189479	16.5061	0.0301576	5.52255	1.25905	32.352	22.5114	605.686	44.6587	7.90545	18	na	4.79649e-15	2.64888e-14	1.00963	0.0005197
50514-01I	0.0210006	16.4121	0.0306928	6.0828	1.20447	32.1676	19.5534	579.434	35.5039	16.111	20	na	9.77602e-15	5.94656e-14	1.00963	0.0005197
50514-01J	0.0085943	13.2095	0.0257061	2.75397	1.28346	25.8907	46.1361	617.428	28.5116	22.7069	15	na	1.37702e-14	3.79227e-14	1.00963	0.0005197
50514-01K	0.0094598	14.2594	0.0266819	2.84868	1.20656	27.9484	41.8957	580.44	39.2748	18.2663	18	na	1.10763e-14	3.15528e-14	1.00963	0.0005197
50514-01L	0.008469	15.1919	0.0268102	2.27523	0.998911	29.7761	43.3969	480.56	32.3911	13.7984	14	na	8.376e-15	1.90573e-14	1.00963	0.0005197
50514-01M	0.0167909	13.6112	0.0275381	4.05744	0.185954	26.678	4.53553	89.469	149.007	3.15715	16	na	1.91685e-15	7.77749e-15	1.00963	0.0005197
50514-01N	0.0068072	16.139	0.032512	0.578191	-0.144529	31.6325	-24.6944	-69.541	390.948	1.0911	18	na	6.62393e-16	3.8299e-16	1.00963	0.0005197
									%39ArK	79
									plateau age (ka)± 1(s)	571	16
note: initial low temperature A-C steps yielding no 39Ar and/or negtive age omitted form table
